# Supplementary material for: The bacterial toxin ExoU requires a host trafficking chaperone for transportation and to induce necrosis
Source: Nat Commun. 2021 Jun 29;12:4024. doi: 10.1038/s41467-021-24337-9 (PMC8241856; doi:10.1038/s41467-021-24337-9)
Supplement: Supplementary file 4 — Source Data [file 41467_2021_24337_MOESM4_ESM.xlsx]

## Sheet: Fig 1b
Fig 1b: Results of sequencing data of genes involved in ExoU toxicity
	Source data are accessible through GEO accession number GSE154751:
	https://www.ncbi.nlm.nih.gov/geo/query/acc.cgi?acc=GSE154751.

## Sheet: Fig 1c
Fig. 1c: PA14 cytotoxicity in A549 vs DNAJC5-/- cells
% of infected cells
Time (min)	A549	A549	A549	A549::EV	A549::EV	A549::EV	DNAJC5-/-	DNAJC5-/-	DNAJC5-/-
0	0.618893	0.754098	0.580552	0.316885	2.60149	0.93908	0.323764	0.66482	0.367563
15	0.749186	0.918033	0.798258	0.384789	2.94454	1.10763	0.323764	0.747922	0.367563
30	1.56352	1.2459	1.59652	1.177	3.08748	1.75777	0.323764	0.720222	0.390535
45	3.09446	2.59016	3.51959	3.46311	5.94626	3.99711	0.345349	0.692521	0.459453
60	5.50489	5.04918	6.02322	6.94885	8.66209	7.1033	0.345349	0.720222	0.482426
75	9.15309	8.13115	10.1597	11.9737	12.8073	11.293	0.366933	0.775623	0.505399
90	14.6254	12.623	15.1306	17.9267	17.5529	16.4219	0.345349	0.720222	0.482426
105	20.4235	17.6393	20.6459	23.6985	22.5272	21.647	0.345349	0.747922	0.459453
120	26.1889	22.6557	26.4514	29.7872	27.8159	28.0761	0.345349	0.775623	0.482426
135	32.6059	29.2459	32.8374	37.3019	34.4483	34.6256	0.431686	0.858726	0.482426
150	39.316	35.9672	38.897	43.866	40.8233	41.9456	0.45327	0.831025	0.436481
165	44.2671	41.3115	44.4485	49.8642	46.3122	48.3506	0.518023	0.886427	0.505399
180	49.3485	46.1967	49.5646	56.7225	52.2584	55.502	0.561191	0.858726	0.505399
195	53.0293	52.1311	53.4107	62.2454	56.0606	60.2697	0.582776	0.858726	0.459453
210	56.3844	56.2951	56.9666	66.8628	59.92	64.7243	0.690697	0.858726	0.528371
225	59.7394	59.4754	60.4499	70.7334	63.5506	69.5401	0.841787	0.858726	0.68918
240	62.9316	62.5574	63.2801	74.1738	66.295	73.0797	1.03605	0.99723	0.941879
255	65.9283	65.0164	66.074	77.2974	69.1824	75.8488	1.20872	1.10803	1.12566
270	68.4365	68.1311	69.0131	79.6288	71.3265	78.4252	1.46773	1.08033	1.28647
285	71.0749	70.2951	71.3353	82.096	73.4134	80.5923	1.72674	1.21884	1.53917
300	73.1922	72.2295	73.6575	83.9067	75.0715	82.2538	2.00734	1.30194	1.88376
Mean					SD
Time (min)	A549	A549::EV	DNAJC5-/-		A549	A549::EV	DNAJC5-/-
0	0.651181	1.28582	0.452049		0.0911676	1.18111	0.185562
15	0.821826	1.47899	0.47975		0.0868556	1.31966	0.233275
30	1.46865	2.00742	0.478174		0.193606	0.979399	0.212262
45	3.06807	4.46882	0.499108		0.465276	1.30706	0.17695
60	5.52576	7.57141	0.515999		0.487356	0.947709	0.189678
75	9.14796	12.0247	0.549318		1.01426	0.758424	0.207855
90	14.1263	17.3005	0.515999		1.32624	0.783512	0.189678
105	19.5696	22.6242	0.517575		1.67531	1.02919	0.207485
120	25.0987	28.5597	0.534466		2.11972	1.07097	0.219807
135	31.5631	35.4586	0.590946		2.01006	1.59885	0.233288
150	38.06	42.2116	0.573592		1.82451	1.53869	0.223102
165	43.3424	48.1757	0.636616		1.76113	1.78246	0.216434
180	48.3699	54.8277	0.641772		1.88517	2.30718	0.189947
195	52.8571	59.5252	0.633652		0.656956	3.15887	0.20444
210	56.5487	63.8357	0.692598		0.364681	3.55571	0.165185
225	59.8883	67.9414	0.796564		0.504019	3.84903	0.0933825
240	62.923	71.1829	0.991718		0.361446	4.26819	0.0473246
255	65.6729	74.1095	1.14747		0.573213	4.32807	0.0537703
270	68.5269	76.4602	1.27818		0.447856	4.48645	0.193833
285	70.9018	78.7006	1.49492		0.541282	4.64015	0.256829
300	73.0264	80.4107	1.73101		0.728277	4.69716	0.37669

## Sheet: Fig 1d
Fig 1d: PA14 cytotoxicity in complemented DNAJC5-/- cells
Time (min)	A549				EV				DNAJC5
0	7.85021	7.6411	7.49064	8.67392	1.21822	1.51892	2.42743	1.69403	2.96053	3.54241	3.56704	3.69674
15	7.85021	7.6411	7.49064	8.67392	1.21822	1.51892	2.42743	1.69403	2.96053	3.54241	3.56704	3.69674
30	7.9889	7.61216	7.86517	8.93855	1.16525	1.51892	2.42743	1.72009	3.25658	3.70491	3.72079	3.69674
45	8.34951	7.93054	8.38375	9.35019	1.29767	1.51892	2.47748	1.72009	3.81579	4.22489	4.39729	4.44862
60	9.45908	9.00145	9.16162	10.5557	1.45657	1.71223	2.45245	1.82434	5.13158	5.29737	5.35055	5.35714
75	11.8447	11.2012	11.5241	12.5257	1.66843	1.85032	2.55255	2.16315	7.20395	7.40981	7.99508	7.55013
90	16.3384	15.0217	15.8168	17.8477	1.80085	2.37503	2.95295	2.34558	10.3289	11.2772	11.6851	11.2782
105	23.3564	20.2026	23.6531	25.1985	2.06568	2.78928	3.003	2.86682	15.4276	17.5496	17.8044	16.416
120	31.5673	27.8726	31.5471	33.4019	2.56886	3.06545	3.45345	3.07532	21.9408	24.2444	24.6617	22.901
135	39.3897	37.6845	39.8732	41.87	3.17797	3.42447	3.77878	3.46625	29.3421	31.8817	32.9643	30.9211
150	46.5187	45.6729	47.7384	48.4857	3.33686	3.56255	3.97898	3.83112	37.4671	40.364	41.1747	38.3772
165	52.1498	52.6483	54.0766	54.925	3.52225	3.70064	4.42943	4.03961	45.0987	47.5788	47.786	44.8622
180	56.8377	58.6397	59.0896	61.0409	3.52225	3.8111	4.47948	4.14386	52.2039	54.0786	53.8438	50.8459
195	61.5534	63.4443	64.3907	65.569	3.97246	3.9768	4.62963	4.40448	58.5855	59.831	59.3481	56.6729
210	65.1595	67.9305	68.2512	68.6269	4.02542	4.05965	4.87988	4.40448	64.2105	64.7059	63.4686	61.3409
225	68.4327	70.3618	70.2391	71.8612	4.39619	4.25297	5.13013	4.69116	68.9803	69.3858	67.8044	65.3509
240	71.2067	73.4877	73.0913	74.5663	4.55508	4.75007	5.30531	4.82148	73.2566	72.8632	71.0332	69.9248
255	73.2316	75.9768	75.7707	77.5066	4.8464	4.86054	5.60561	4.92572	76.8092	76.4381	74.5695	72.619
270	75.0347	78.2923	78.1043	79.8001	4.92585	5.16432	5.68068	5.16028	79.2763	78.453	77.0295	76.0025
285	76.2275	80.0868	79.8041	81.3878	5.19068	5.3024	6.18118	5.47303	82.0395	81.638	79.551	78.2581
300	77.9196	81.7945	81.0141	82.9756	5.74682	5.68904	6.33133	5.65546	83.75	84.0429	81.4576	80.7018
Mean					SD
Time (min)	A549	EV	DNAJC5		A549	EV	DNAJC5
0	7.91397	1.71465	3.44168		0.527655	0.514208	0.327834
15	7.91397	1.71465	3.44168		0.527655	0.514208	0.327834
30	8.10119	1.70792	3.59475		0.579838	0.531679	0.225671
45	8.5035	1.75354	4.22165		0.600895	0.512533	0.286996
60	9.54447	1.8614	5.28416		0.700324	0.423027	0.105182
75	11.7739	2.05861	7.53974		0.565894	0.387527	0.335201
90	16.2561	2.3686	11.1424		1.19117	0.470596	0.575286
105	23.1027	2.6812	16.7994		2.09525	0.419747	1.09568
120	31.0972	3.04077	23.437		2.31898	0.362773	1.24871
135	39.7044	3.46187	31.2773		1.72215	0.246611	1.53658
150	47.104	3.67738	39.3457		1.25195	0.285034	1.71747
165	53.4499	3.92298	46.3314		1.27822	0.40005	1.56526
180	58.902	3.98917	52.7431		1.72627	0.413948	1.51497
195	63.7393	4.24584	58.6094		1.69677	0.326385	1.38906
210	67.492	4.34236	63.4315		1.58085	0.397139	1.48359
225	70.2237	4.61761	67.8803		1.40337	0.387332	1.81476
240	73.088	4.85798	71.7694		1.40055	0.318759	1.56552
255	75.6214	5.05957	75.109		1.77141	0.365662	1.9277
270	77.8078	5.23278	77.6903		1.9985	0.31873	1.45859
285	79.3766	5.53682	80.3717		2.20977	0.444986	1.7819
300	80.9259	5.85566	82.4881		2.16037	0.31935	1.6596

## Sheet: Fig 1e
Fig 1e: PP34 cytotoxicity in A549 and DNAJC5-/- cells
% of infected cells
Time (min)	A549	A549	A549	A549::EV	A549::EV	A549::EV	DNAJC5-/-	DNAJC5-/-	DNAJC5-/-
0	0.809249	0.784057	0.686416	0	0.684307	0.439606	0.692384	0.584795	0.497141
15	1.15607	0.980072	0.758671	1.37024	0.821168	0.607076	0.626442	0.584795	0.546856
30	2.00385	1.82947	1.5896	2.63086	1.80201	1.54909	0.725354	0.505051	0.546856
45	3.85356	4.44299	4.98555	5.7276	4.44799	5.23341	0.758325	0.478469	0.646284
60	7.32177	8.26527	9.24855	10.7701	9.19252	10.7599	0.758325	0.505051	0.671141
75	12.8324	14.309	16.0766	17.4294	16.1496	18.1913	0.758325	0.584795	0.695998
90	20.1541	20.5488	23.2659	25.0754	23.6998	26.7113	0.791296	0.637959	0.720855
105	29.2871	27.7687	32.9841	34.5026	32.7555	36.1105	0.758325	0.744285	0.695998
120	39.3834	36.1973	43.2803	43.8202	42.0164	45.6563	0.824266	0.956938	0.820283
135	50.7514	48.2195	53.2876	53.6585	51.5739	55.7672	0.98912	1.16959	0.969426
150	62.9287	58.9677	64.9566	63.8531	63.4808	67.7203	1.18694	1.46199	1.59085
165	72.3699	70.2058	76.0838	72.239	74.4526	78.564	2.01121	2.25944	2.26199
180	81.4644	79.0591	84.2486	79.8575	83.3942	86.0163	3.46192	3.85433	3.30599
195	87.2447	84.4495	89.198	85.5851	89.4845	91.0195	5.01154	4.97076	4.87199
210	90.4432	89.5786	92.7746	90.4631	94.0237	96.8809	6.8579	6.24668	6.33855
225	94.027	93.2702	96.2789	93.6969	98.2892	100	8.77019	7.76183	8.02883
240	96.763	96.0797	98.591	96.2181	100.89	103.161	10.1879	9.11749	9.47054
255	98.3044	98.6279	99.7471	97.8076	102.304	103.936	11.7376	10.4466	11.0614
270	99.4605	99.7713	100.397	98.7394	103.285	104.584	13.1553	11.9617	12.4037
285	100.116	100.751	101.301	99.1779	103.672	105.15	14.9687	13.3971	13.8702
300	100.732	101.241	101.806	99.8082	104.266	105.338	16.5183	14.4072	15.1628
Mean					SD
Time (min)	A549	A549::EV	DNAJC5-/-		A549	A549::EV	DNAJC5-/-
0	0.759907	0.374638	0.59144		0.0648796	0.346749	0.0977906
15	0.964937	0.932827	0.586031		0.199131	0.393644	0.0398078
30	1.80764	1.99398	0.59242		0.20799	0.56586	0.117007
45	4.42737	5.13633	0.627693		0.566154	0.645302	0.140851
60	8.27853	10.2408	0.644839		0.96346	0.907877	0.12867
75	14.406	17.2568	0.679706		1.62428	1.03174	0.0879046
90	21.323	25.1622	0.716703		1.69417	1.50763	0.0767529
105	30.0133	34.4562	0.732869		2.68247	1.67801	0.0326941
120	39.6204	43.831	0.867163		3.54745	1.81995	0.0777732
135	50.7529	53.6666	1.04271		2.53402	2.09667	0.11032
150	62.2843	65.0181	1.41326		3.04605	2.34759	0.206316
165	72.8865	75.0852	2.17755		2.97285	3.20959	0.144057
180	81.5907	83.0893	3.54075		2.59702	3.09071	0.282542
195	86.9641	88.6963	4.95143		2.38663	2.8016	0.0717571
210	90.9321	93.7893	6.48104		1.65315	3.21529	0.329582
225	94.5253	97.3287	8.18695		1.56505	3.25948	0.522448
240	97.1446	100.09	9.59199		1.29842	3.53988	0.545457
255	98.8931	101.349	11.0818		0.757032	3.17358	0.645734
270	99.8764	102.203	12.5069		0.477208	3.06904	0.603442
285	100.723	102.667	14.0787		0.593013	3.11036	0.806242
300	101.26	103.137	15.3628		0.537331	2.93253	1.06965

## Sheet: Fig 1f
Fig. 1f: PP34 cytotoxicity in complemented DNAJC5-/- cells
% of infected cells
Time (min)	A549				EV				DNAJC5
0	7.28495	6.55162	6.11672	8.31689	1.61712	1.973	0.945913	1.53802	3.79394	2.46123	3.14785	4.0701
15	7.28495	6.55162	6.11672	8.31689	1.61712	1.973	0.945913	1.53802	3.79394	2.46123	3.14785	4.0701
30	7.48109	7.04884	6.45342	8.51424	1.71225	2.02492	0.945913	1.56703	3.86356	2.73095	3.14785	4.40927
45	8.57383	7.95554	7.04265	9.21906	1.97384	1.86916	1.04293	1.53802	4.42047	3.00067	3.56121	5.03109
60	10.283	9.85668	8.64198	10.5723	2.04518	2.15472	1.21271	1.65409	6.26523	4.95617	5.11924	7.5749
75	13.6453	13.308	11.7284	13.448	2.54459	2.59605	1.50376	1.85723	9.95475	8.26028	8.26709	13.4539
90	19.2771	19.5671	17.7609	18.128	3.02021	2.93354	2.11011	2.55369	16.9509	15.3742	14.4356	18.8242
105	27.2906	28.6926	25.0842	25.6273	3.75743	3.73832	2.93476	3.27916	26.3836	23.702	22.5119	27.7558
120	37.2373	40.4212	35.3535	34.0851	4.47087	4.33541	3.73514	3.97562	37.3477	33.884	33.2273	37.8745
135	48.3889	53.5244	46.8575	44.4883	5.85018	6.10073	5.821	5.39756	50.6091	45.0101	43.9746	50.3674
150	59.6245	65.604	59.4557	56.5548	8.41855	8.82658	8.19791	7.4289	61.1556	55.327	54.5946	59.4686
165	69.095	74.5247	68.1538	67.8038	11.7717	12.6428	11.1327	11.3175	70.4142	64.6999	65.1828	68.4568
180	76.9403	81.5151	75.2806	75.9797	16.195	17.6532	15.4014	15.7574	76.7142	72.7242	73.3227	76.5404
195	82.5441	86.9553	81.6218	83.1689	20.9988	22.2222	21.3922	21.6773	82.4226	78.321	80.6041	83.437
210	87.1673	91.752	86.0831	87.5388	26.0404	26.6874	27.383	27.4521	86.0425	81.8274	84.7695	87.0548
225	91.202	95.7297	90.5443	92.3597	31.1058	32.3728	32.5006	32.5595	89.2099	85.5024	88.6169	90.4466
240	94.7324	99.2103	94.5006	96.2222	34.8633	36.0852	36.0902	37.0865	91.6116	88.739	92.5278	92.5382
255	98.1227	101.813	98.2323	99.9718	37.5981	39.3043	38.7824	40.7429	94.1525	91.706	95.0079	94.6297
270	100.336	104.124	100.701	102.312	40.4518	41.6147	41.4261	43.0064	96.3453	94.5718	97.4563	95.9299
285	101.513	105.44	102.104	103.58	42.283	43.6656	43.1967	45.3279	97.7724	96.5947	98.6963	97.6258
300	102.045	105.937	103.199	104.539	43.9477	45.4569	44.7005	47.04	98.8514	97.8085	99.682	98.7564
Mean					SD
Time (min)	A549	EV	DNAJC5		A549	EV	DNAJC5
0	7.06755	1.51851	3.36828		0.962352	0.426042	0.717651
15	7.06755	1.51851	3.36828		0.962352	0.426042	0.717651
30	7.3744	1.56253	3.53791		0.868868	0.453306	0.745798
45	8.19777	1.60599	4.00336		0.9269	0.418819	0.900201
60	9.83849	1.76668	5.97888		0.85011	0.427279	1.21301
75	13.0324	2.12541	9.98401		0.880285	0.534038	2.44678
90	18.6833	2.65439	16.3962		0.874235	0.415584	1.92277
105	26.6737	3.42742	25.0883		1.64094	0.395922	2.40506
120	36.7743	4.12926	35.5834		2.75465	0.335721	2.36649
135	48.3148	5.79237	47.4903		3.82586	0.291615	3.48887
150	60.3098	8.21799	57.6365		3.80032	0.58699	3.17949
165	69.8943	11.7162	67.1884		3.13472	0.67358	2.72209
180	77.4289	16.2517	74.8254		2.80778	0.989049	2.09619
195	83.5725	21.5726	81.1962		2.34299	0.514702	2.24666
210	88.1353	26.8907	84.9235		2.48897	0.663778	2.26601
225	92.459	32.1347	88.4439		2.30605	0.690315	2.10397
240	96.1664	36.0313	91.3541		2.16793	0.909962	1.7967
255	99.5351	39.1069	93.874		1.7391	1.30348	1.48714
270	101.868	41.6248	96.0758		1.73144	1.05264	1.19186
285	103.16	43.6183	97.6723		1.75147	1.27617	0.860615
300	103.93	45.2863	98.7746		1.68199	1.3216	0.766599

## Sheet: Fig 1g
Fig 1g: Measurement of ExoU-Bla injection in A549 or DNAJC5-/- cells
	ΔexoU		exoU-bla
	A549	Ko	A549	Ko
Ex: 405 Em: 460	0.0158	0.0497	0.3154	0.2738
	0.0152	0.0487	0.3486	0.2906
	0.0032	0.0256	0.349	0.3148
Ex: 405 Em: 538	0.2287	0.2026	0.1962	0.1929
	0.2304	0.2018	0.1927	0.1997
	0.2244	0.1958	0.1965	0.1937
Blue/green ratio	0.0690861	0.245311	1.60754	1.41939
	0.0659722	0.241328	1.80903	1.45518
	0.0142602	0.130746	1.77608	1.62519

## Sheet: Fig 1h
Fig. 1h: PA14 cytotoxicity in presence of quercetin
% of infected cells
Time (min)	A549								DMSO								Q 25 µM				Q 50 µM				Q 60 µM
0	1.87437	0.580271	0.573163	0.381812	0.866113	1.00334	1.22794	1.04	0.838379	0.51458	0.238806	0.371287	0.284576	0.739266	0.466472	0.591716	0.554401	0.825042	0.289995	0.751295	0.807823	0.736753	1.48084	0.0280348	0.380711	0.136874	0.141603	0.302847
15	0.962513	0.65764	0.573163	0.416522	0.830025	1.17057	1.45817	1.28	0.931532	0.400229	0.238806	0.340347	0.284576	0.7677	0.524781	0.637233	0.519751	0.727979	0.314161	0.751295	0.85034	0.680079	1.19048	0.112139	0.296108	0.109499	0.0849618	0.242277
30	1.62107	1.23791	0.944032	1.14544	1.62396	1.54682	2.76285	1.72	1.72333	0.829045	0.865672	0.928218	0.654525	1.33637	0.90379	1.0924	0.796951	0.849308	0.410826	0.777202	0.85034	0.623406	1.1324	0.112139	0.296108	0.136874	0.0849618	0.333131
45	2.98886	3.01741	2.05664	2.0479	2.4179	2.92642	5.60246	3.04	3.30694	1.68668	1.97015	2.16584	2.0774	2.50213	2.36152	2.91306	1.3167	1.43169	1.11165	1.58031	1.14796	0.623406	1.16144	0.196243	0.338409	0.136874	0.113282	0.242277
60	4.10334	5.29981	4.11328	4.02638	4.90798	5.76923	8.74904	4.68	6.42757	3.34477	4.38806	4.05322	3.72795	4.49247	4.60641	5.27993	2.7027	2.32953	2.2233	3.21244	1.31803	0.906772	1.36469	0.364452	0.465313	0.136874	0.169924	0.242277
75	7.19352	8.23985	6.74309	7.18501	8.80549	9.19732	13.5073	7.72	8.80298	4.97427	6.59701	7.36386	6.45987	7.30736	7.46356	9.19436	4.95495	4.00388	4.0116	5.28497	1.91327	1.55852	2.09059	0.672834	0.676819	0.191623	0.254885	0.423985
90	12.1581	12.2244	10.6204	11.3502	13.5691	14.214	18.419	11.8	12.0168	8.74786	10.4776	11.1386	10.4724	11.1459	12.2157	15.157	6.20236	6.47901	6.66989	7.92746	2.5085	2.23859	3.13589	1.62602	1.05753	0.273748	0.339847	0.393701
105	16.6667	17.2534	15.4417	16.6262	19.0545	19.1054	25.7099	16.16	18.0252	13.4362	16.3881	16.8317	14.9118	15.5246	17.7259	21.3473	9.80596	9.39092	9.49734	11.5544	2.55102	2.21026	4.29733	2.6633	1.35364	0.355872	0.396488	0.514839
120	24.5187	22.94	20.8699	23.0476	25.6586	27.1739	33.538	21.12	25.0582	20.2973	22.597	22.896	20.4326	21.979	23.9942	27.9472	14.2412	13.3463	14.1131	16.5026	4.7619	3.82545	4.15215	3.81273	2.11506	0.273748	0.679694	0.878256
135	32.9281	30.793	27.8827	31.135	34.6445	36.413	44.6662	29.32	34.5133	28.5878	31.2836	31.4975	29.0552	29.9403	31.9825	36.9595	20.097	19.4856	20.1063	23.8601	7.14286	7.4242	9.26249	7.98991	3.13029	0.57487	1.21779	1.12053
150	44.3262	39.5745	36.3115	39.8126	43.7387	46.6555	55.0269	38.36	43.782	38.0789	40.2985	40.6869	37.8486	38.0722	41.8367	47.0187	29.799	26.9837	27.042	32.9793	8.37585	6.77246	9.05923	8.15812	3.08799	0.766493	1.07618	1.33253
165	53.0902	46.8472	44.0324	48.8025	51.5698	54.9331	64.3131	46.76	51.8864	46.255	48.6269	48.9171	45.9875	46.3463	49.3878	55.2572	40.194	36.7387	36.3219	43.4456	8.29082	6.71578	7.9849	7.42921	3.00338	0.547495	0.991221	0.787402
180	60.1317	54.1973	51.0789	56.5429	59.9783	61.6639	69.9156	54.4	58.8728	54.3739	56.1493	56.1262	52.6466	53.1703	56.6764	61.9026	48.8912	43.8	45.7709	53.2124	12.0748	6.91414	10.3368	10.2047	2.41117	0.492746	0.566412	0.847971
195	66.5147	60.619	57.9231	62.7213	65.1029	67.5167	74.8273	61.32	64.7415	63.0932	63.9403	62.4691	58.8219	59.1982	62.7405	68.1839	57.4151	50.9585	53.1899	60.9067	15.5612	8.50099	14.489	11.9148	2.91878	0.437996	0.538091	0.878256
210	71.4792	66.1509	63.2502	68.1014	70.1191	72.5753	80.1995	67.08	70.1444	69.0109	70.0597	68.255	64.798	64.8564	68.9213	72.6445	62.9938	56.8551	59.3282	65.6736	17.8571	10.6262	15.0407	12.6997	3.7225	0.328497	0.679694	1.1811
225	75.1266	70.9865	68.1052	72.336	74.0527	77.8428	83.8833	71.56	74.15	73.0989	74.806	73.2673	69.465	70.4862	73.4694	76.4224	67.6715	62.3635	64.9348	70.0518	18.835	12.2131	18.9895	16.1761	3.5533	0.52012	0.736335	1.21139
240	78.7741	74.7776	72.1173	76.883	78.5637	81.0201	86.8764	74.76	77.2706	76.8153	78.6567	77.1658	73.819	73.9835	77.7259	79.7451	71.2751	66.1975	69.3813	74.0155	23.2143	16.3502	22.619	18.6151	4.82234	0.629619	1.07618	1.15082
255	80.5471	77.8723	75.4889	80.0417	81.1981	83.2776	89.1021	77.4	79.4131	79.7313	81.5522	80.4455	77.2055	77.5945	81.0787	81.2472	73.4927	70.2742	73.2479	76.8912	27.2534	20.0057	23.3449	22.1194	5.83756	0.437996	1.16114	1.24167
270	83.0294	79.9613	78.0512	82.5061	83.616	85.7023	90.5602	80.48	81.6022	82.9331	83.791	82.828	79.539	80.6369	84.1983	83.614	76.1261	72.4339	76.5104	80.0777	26.9983	21.9326	28.223	26.2405	7.1489	0.547495	0.849618	1.21139
285	85.5623	83.0561	80.1416	84.6234	85.3482	87.9181	91.7882	82.76	83.7448	85.3345	86.2687	85.5507	81.7871	82.9684	86.5598	85.4347	78.1012	75.5642	78.9754	82.3575	29.8044	23.8878	29.7038	28.231	6.55668	0.930742	1.30275	1.42338
300	86.8288	84.8356	82.4343	87.4349	87.694	89.005	94.0906	84.24	85.9339	87.8502	88.7463	87.5309	84.6044	85.0725	88.2216	87.3464	79.6258	77.4812	80.667	84.4041	31.7177	28.79	34.3496	29.2122	8.37563	0.985491	1.24611	1.12053
Mean							SD
Time (min)	A549	DMSO	Q 25 µM	Q 50 µM	Q 60 µM		A549	DMSO	Q 25 µM	Q 50 µM	Q 60 µM
0	0.943376	0.505635	0.605183	0.763362	0.240509		0.470695	0.211268	0.239172	0.593902	0.121196
15	0.918576	0.51565	0.578296	0.708259	0.183212		0.365381	0.246531	0.204555	0.450508	0.102178
30	1.57526	1.04167	0.708572	0.679572	0.212769		0.552089	0.340595	0.200815	0.4318	0.120454
45	3.0122	2.37297	1.36009	0.782262	0.207711		1.12848	0.527032	0.197678	0.464099	0.10362
60	5.20613	4.54005	2.61699	0.988486	0.253597		1.5605	0.961037	0.447038	0.464121	0.147848
75	8.57394	7.27041	4.56385	1.5588	0.386828		2.16491	1.33526	0.656132	0.63071	0.216787
90	13.0444	11.4215	6.81968	2.37725	0.516206		2.45772	1.85301	0.763056	0.626189	0.364201
105	18.2522	16.7738	10.0622	2.93048	0.655209		3.28244	2.38173	1.01028	0.931373	0.470477
120	24.8583	23.1502	14.5508	4.13806	0.986689		4.11089	2.52505	1.35988	0.444578	0.793202
135	33.4728	31.7275	20.8873	7.95486	1.51087		5.30158	2.81938	2.00307	0.940224	1.11608
150	42.9757	40.9528	29.201	8.09141	1.5658		5.9578	3.2132	2.84079	0.959457	1.04085
165	51.2935	49.083	39.175	7.60518	1.33238		6.38428	3.19323	3.33429	0.691924	1.12867
180	58.4886	56.2398	47.9186	9.88261	1.07957		5.84806	3.04787	4.1047	2.15466	0.90083
195	64.5681	62.8986	55.6176	12.6165	1.19328		5.23359	2.99943	4.42744	3.14152	1.16566
210	69.8694	68.5863	61.2127	14.0559	1.47795		5.14415	2.66548	3.89921	3.11025	1.53673
225	74.2366	73.1456	66.2554	16.5534	1.50529		4.86716	2.24385	3.33212	3.16867	1.39554
240	77.9715	76.8978	70.2174	20.1997	1.91974		4.56004	2.07283	3.28649	3.27975	1.9487
255	80.616	79.7835	73.4765	23.1809	2.16959		4.20762	1.64596	2.706	3.04527	2.47187
270	82.9883	82.3928	76.287	25.8486	2.43935		3.87588	1.64923	3.12474	2.73548	3.15141
285	85.1497	84.7061	78.7496	27.9068	2.55339		3.53341	1.6895	2.80686	2.77416	2.67709
300	87.0704	86.9133	80.5445	31.0174	2.93194		3.54773	1.52113	2.89481	2.56994	3.63069

## Sheet: Fig 2b
Fig. 2b : PP34 toxicity in Drosophila
		Drosophila death
	Time post Infection (h)	Gal4*	CSP-KD1*	Uninfected*
	3	1
	3	1
	3	1
	3	1
	3	1
	3	1
	3	1
	3	1
	3	1
	3	1
	3	1
	3	1
	3	1
	3	1
	3	1
	4.25	1
	4.25	1
	4.25	1
	4.25	1
	4.25	1
	4.25	1
	5.75	1
	6.75	1
	7.75	1
	7.75	1
	7.75	1
	9.25	1
	10.25	1
	11.75	1
	11.75	1
	11.75	0
	11.75	0
	11.75	0
	3		1
	4.25		1
	4.25		1
	7.75		1
	9.25		1
	10.25		1
	10.25		1
	11		1
	11		1
	11.75		1
	11.75		1
	11.75		1
	11.75		1
	11.75		1
	11.75		0
	11.75		0
	11.75		0
	11.75		0
	11.75		0
	11.75		0
	11.75		0
	11.75		0
	11.75		0
	11.75		0
	11.75		0
	11.75		0
	11.75		0
	11.75		0
	11.75		0
	11.75		0
	11.75		0
	11.75		0
	3			1
	3			1
	6.75			1
	9.25			1
	11.75			0
	11.75			0
	11.75			0
	11.75			0
	11.75			0
	11.75			0
	11.75			0
	11.75			0
	11.75			0
	11.75			0
	* "1" stands for dead, "0" stands for alive at the end of experiment

## Sheet: Fig 2c
Fig. 2b : PP34 toxicity in Drosophila
		Drosophila death
	Time post Infection (h)	Gal4*	CSP-KD2*	Uninfected*
	6		1
	6		1
	6		1
	7		1
	7		1
	7		1
	7		1
	7		1
	7		1
	7		1
	9		1
	10		1
	10		1
	10		1
	10		1
	12		1
	14		1
	14		1
	14		1
	14		1
	14		1
	24		0
	24		0
	24		0
	24		0
	24		0
	24		0
	24		0
	9			1
	11			1
	14			1
	14			1
	14			1
	14			1
	14			1
	14			1
	14			1
	14			1
	14			1
	24			0
	24			0
	24			0
	24			0
	24			0
	24			0
	24			0
	24			0
	24			0
	24			0
	24			0
	24			0
	24			0
	24			0
	24			0
	24			0
	24			0
	24			0
	24			0
	24			0
	24			0
	24			0
	24			0
	24			0
	24			0
	24			0
	24			0
	24			0
	24			0
	24			0
	24			0
	6	1
	14	1
	24	0
	24	0
	24	0
	24	0
	24	0
	24	0
	24	0
	24	0
	24	0
	24	0
	24	0
	24	0
	24	0
	24	0
	24	0
	24	0
	24	0
	24	0
	24	0
	24	0
	24	0
	24	0
	24	0
	24	0
	24	0
	24	0
	24	0
	24	0
	24	0
	* "1" stands for dead, "0" stands for alive at the end of experiment

## Sheet: Fig 3a
Fig. 3a: Western blot of DNAJC5-/- and complemented DNAJC5-/- cell fractions (soluble and membranous)
The antibody used are shown on the left

[truncated: 23 more sheets: Fig 4b, Fig 4d, Fig 4e, Fig 5c, Fig 5e, Fig 6, Fig S1b, Fig S1c, Fig S1d, Fig S1e, Fig S2a Left, Fig S2A right,  Fig S2b left, Fig S2b right, Fig S2c left, Fig S2c right, Fig S3b, Fig S3c, Fig S4b, Fig S4c …]
